# Supplementary material for: Molecular Epidemiology of Babesia vogeli and Hepatozoon canis in Dogs from Urban and Peri-Urban Areas of Rio de Janeiro, Brazil
Source: Pathogens. 2026 Apr 2;15(4):383. doi: 10.3390/pathogens15040383 (PMC13118792; doi:10.3390/pathogens15040383)
Supplement: Supplementary file 1 [file pathogens-15-00383-s001.zip › Table_S1.xlsx]

## Sheet: Planilha2
	Isolate number	GenBank accession number	Parasite
	FY52	PX781445	Babesia vogeli
	JP26	PX781446	Babesia vogeli
	BA18	PX781447	Babesia vogeli
	FY58	PX781448	Babesia vogeli
	BA19	PX781449	Babesia vogeli
	BA10	PX781450	Babesia vogeli
	FY46	PX781451	Babesia vogeli
	BA15	PX781452	Babesia vogeli
	BA26	PX781453	Babesia vogeli
	FY50	PX781454	Babesia vogeli
	BA07	PX781455	Babesia vogeli
	JP28	PX781456	Babesia vogeli
	BA16	PX781457	Babesia vogeli
	JP26	PX868918	Hepatozoon canis (nested-PCR)
	JP28	PX868919	Hepatozoon canis (nested-PCR)
	JP29	PX868920	Hepatozoon canis (nested-PCR)
	JP65	PX868921	Hepatozoon canis (nested-PCR)
	JP74	PX868922	Hepatozoon canis (nested-PCR)
	RT17	PX868923	Hepatozoon canis (nested-PCR)
	RT35	PX868924	Hepatozoon canis (nested-PCR)
	RT59	PX868925	Hepatozoon canis (nested-PCR)
	FY32	PX783242	Hepatozoon canis (Conventional PCR)
	FY38	PX783243	Hepatozoon canis (Conventional PCR)
	BA39	PX783244	Hepatozoon canis (Conventional PCR)
	FY31	PX783245	Hepatozoon canis (Conventional PCR)
	FY33	PX783246	Hepatozoon canis (Conventional PCR)
	JP26	PX783247	Hepatozoon canis (Conventional PCR)
